# Supplementary material for: NMDA Receptors Coordinate Metabolic Reprogramming and Mitophagy in Schwann Cells to Promote Peripheral Nerve Regeneration
Source: Research (Wash D C). 2025 Aug 5;8:0825. doi: 10.34133/research.0825 (PMC12322490; doi:10.34133/research.0825)
Supplement: Supplementary 1 — Figs. S1 to S8 Tables S1 and S2 [file research.0825.f1.zip]

Archive with 2 entries (2 files):
- Supplemental figure.docx
- Supplemental table.docx
